# Supplementary material for: Interplay of rice vitamin E under osmotic and extreme temperature stresses revealed by a comparative transcriptomic approach
Source: BMC Plant Biol. 2025 Oct 3;25:1302. doi: 10.1186/s12870-025-07374-0 (PMC12495763; doi:10.1186/s12870-025-07374-0)
Supplement: Supplementary file 1 — Supplementary Material 1. [file 12870_2025_7374_MOESM1_ESM.xlsx]

## Sheet: Supplementary Table S1
Supplementary Table S1. List of prob sets
	1,	1,	1,	1,	1,	1,	1,	1,	1,	1,	2,	2,	2,	2,	2,	2,	2,	2,	2,	2,	2,	2,	2,	2,	2,	2,	2,	3,	3,	3,	3,	3,	3,	3,	3,	3,	3,	3,	3,	3,	3,	3,	3,	3,	3,	3,	3,	3,	3,
	cs	cs	cs	cs	cs	cs	cs	cs	cs	cs	ts	ts	ts	ts	ts	ts	ts	ts	ts	ts	ts	ts	ts	ts	ts	ts	ts	cr	cr	cr	cr	cr	cr	cr	cr	cr	cr	cr	cr	cr	cr	cr	cr	cr	cr	cr	cr	cr	cr
	drought_1_C1	drought_1_C2	drought_11_C1	drought_11_C2	drought_14_C1	drought_14_C2	drought_14_C3	drought_17_C1	drought_17_C2	drought_17_C3	drought_1_T1	drought_1_T2	drought_11_T1	drought_11_T2	drought_12_T1	drought_12_T2	drought_13_T1	drought_13_T2	drought_14_T1	drought_14_T2	drought_14_T3	drought_17_T1	drought_17_T2	drought_17_T3	drought_18_T1	drought_18_T2	drought_18_T3	drought_15_C1	drought_15_C2	drought_15_C3	drought_2_C1	drought_2_C2	drought_3_C1	drought_3_C2	drought_3_C3	drought_4_C1	drought_4_C2	drought_4_C3	drought_5_C1	drought_5_C2	drought_5_C3	drought_6_C1	drought_6_C2	drought_6_C3	drought_7_C1	drought_7_C2	drought_7_C3	drought_8_C1	drought_8_C2
Os.1005.1.S1_at	1355	1614.99	1619.6	1713.3	1065.5	1165.3	1088.4	1560.05	1588	1754.08	613.232	693.598	1203	1379.7	1034.3	1037.7	861.3	905.8	958.8	970.1	1122.9	2596.47	2507.95	2570.54	1601.17	1841.45	1885.95	1497.44	1337.44	1333.21	1038.24	2592.9	1223.8	1033.8	959.6	1144.7	1175.3	1149.9	2987.71	3444.79	3499.4	4226.94	5188.19	4208.09	1924.83	2094.33	2713.24	1678.1	1621.1
Os.10125.1.S1_a_at	2371.86	2572.86	3525.3	3726.5	2050.7	2543.9	2688.2	10656.8	11127	10970.9	1600.25	1899.69	2931	2964.1	1950.4	1668	1969.3	1980.7	2869.9	2675.7	3003.4	10735.1	12384.7	11184	11387.7	9634.72	10395.3	10658.7	11671.8	11366.3	2710.03	5834.59	923.4	1446.6	908.8	1418.7	1167.5	1563.4	5717.79	5484.62	5268.52	5175.19	6269.34	5110.63	4689.15	5857.63	4402.88	2028.2	2189.3
Os.10275.1.S1_at	2792.24	3252.22	2756.2	3150	2253.9	2397.5	2977	11211.2	12713.9	9802.11	2012.4	2200.24	4268.4	3939.8	3031.7	2613.2	2569	2614.8	910.4	787.3	935.1	10614.8	11075.2	11103.2	6970.21	7590.94	6872.44	6989.73	10672.8	10093.1	3373.63	6358.05	2604.4	3369.2	2296.7	2140.8	2532.4	1835.5	5982.63	6062.13	5639.62	5255.52	5616.9	5587.24	4956.44	3848.48	4767.98	1834.9	1803.1
Os.10361.1.S1_at	74.2897	104.928	258.4	273.4	99	116.9	148.8	212.555	238.471	278.048	98.0149	124.733	190	194.9	210.9	226.4	247.2	251	94.3	90	120.2	239.57	269.837	231.518	192.738	255.672	259.75	107.289	222.854	194.494	63.6543	157.339	144.8	161.8	133.2	105.4	82.3	141.9	179.365	213.648	193.734	201.523	250.782	175.395	196.163	132.057	175.986	291.5	250
Os.10585.1.A1_at	140.569	154.617	127.4	132.6	110.4	125.5	197.9	510.816	383.659	528.378	227.293	213.226	163.4	173.9	178.1	197.2	199.5	213.5	109.9	96.2	120.6	632.51	610.021	644.946	900.309	1232.48	1216.72	92.2999	271.863	251.318	144.14	289.917	148.1	102.5	98.9	193.5	247.7	336	247.106	307.538	270.214	223.456	209.985	222.136	231.425	243.479	327.989	132.3	108.2
Os.10585.1.A1_x_at	202.274	267.049	575.6	516.4	300.6	325.8	421	430.964	310.009	440.637	472.554	511.966	631.3	769.6	706.5	798.2	773.2	823.1	242.6	223.7	280.1	518.453	525.609	484.426	696.083	937.377	853.257	116.383	202.235	182.668	223.974	513.156	457.7	474.1	501.9	551.9	618.3	904.5	496.817	532.844	555.076	482.036	497.757	416.377	453.435	563.878	639.904	557.5	539.3
Os.11665.1.S1_at	62.7889	91.8759	139.2	150.9	55.4	50.4	92.2	393.671	513.895	267.798	64.0394	59.8494	167.3	146.5	131.2	146.8	108.2	124.6	96.2	69.9	95.3	277.963	298.191	384.204	197.933	258.388	220.619	416.707	566.324	533.167	131.795	299.019	79.1	98.6	92.5	65.9	83.2	97.1	202.535	238.383	213.709	305.824	141.133	318.362	285.828	264.51	311.438	165.2	120
Os.11868.1.A1_at	556.733	713.559	3067.7	3125	429.6	430	641.3	1660.48	1885.23	1845.19	306.27	286.066	2119	2134.1	1816.6	1848.1	1520	1532.4	301	249	323.9	1166.7	1396.08	1324.38	953.98	805.657	915.472	1851.77	1825.18	1870.05	398.734	947.277	1232.1	1282.9	1254	1033.5	1465.1	1402.9	1256.59	1565.45	1402.55	1348.27	1144.16	1450.76	1704.81	1309.58	1757.42	2434.9	2636.4
Os.11995.1.S1_at	945.127	1112.24	1006.1	1032.6	111.8	111.6	195.8	1181.85	1064.39	1502.1	2228.69	2326.91	2254.9	2101.8	7222.5	6508.5	9632.5	9814.4	1356.5	1318.1	1557.5	4392.1	4571.66	4569.2	16222.8	15587.8	16133.2	968.559	904.76	754.17	655.824	1233.96	551.3	535.4	402.3	226.8	377.2	154.5	1381.52	1694.21	2034.41	1584.13	3598.57	1720.28	1139.97	1091.58	1007.19	814	845
Os.12032.1.S1_at	366.559	440.384	386.8	421.2	460.1	625.8	850.2	491.724	426.868	539.882	576.426	572.872	313.6	288.3	479.7	435.8	497.2	495.9	2034.2	1915.9	2132	5312.99	5546.36	5543.92	4335.15	4194.91	4785.88	208.335	259.191	300.605	139.163	269.716	421.4	740.7	732.9	631	569.1	504	248.481	629.466	1186.17	1686.84	1051.64	1739.41	200.872	112.441	139.891	587	605.1
Os.12484.1.S1_at	333.345	413.757	214.8	208.1	250.6	265.7	338.7	308.127	376.465	256	218.507	229.461	187.7	183.1	205.3	245.5	255.8	234.2	70.6	54.1	67.3	208.364	194.19	190.136	221.805	242.506	216.123	505.246	476.895	468.358	421.25	973.96	239.5	161.4	169	303.9	387.7	337.3	559.407	504.276	568.7	499.207	2675.8	474.608	187.943	198.475	168.034	84.1	76.6
Os.12498.1.S1_at	0.680834	0.272926	7	5.4	1.1	4.9	0.2	5.67404	5.78602	5.67615	55.9992	51.2846	7.4	6.1	5.8	6.2	5.4	6.3	1	1.9	6.5	5.81303	5.71214	5.78416	5.94849	5.87171	5.79597	6.67082	5.88327	6.14094	29.4046	58.5292	0.6	0.7	1.2	0.6	5.6	5.4	4.76371	10.8574	12.4088	9.18137	4.8972	8.24211	5.03876	4.78325	6.06302	5.9	7.2
Os.13534.1.S1_at	158.262	185.611	1008.8	958.2	132.5	182.4	229.3	719.651	793.266	842.605	313.387	302.421	1137.5	1235.4	1086.6	1194	1039.1	1115.2	98.8	81.1	116	606.722	679.42	562.216	504.471	604.37	586.818	538.453	939.214	956.013	112.652	199.885	335.1	255.7	239.7	281.8	320.5	388	869.673	846.226	686.605	862.802	431.212	885.439	1006.24	1257.21	1160.23	642.3	652
Os.13534.1.S1_s_at	839.056	963.818	2140.6	2140.2	457.3	431.5	672.3	2037.65	2371.72	2096.97	1480.9	1562.49	2261.3	2500.3	2227.8	2410.1	2165.8	2169.6	265.1	266.8	286.6	1564.11	1522.93	1569.14	1329.15	1408.54	1411.89	2020.98	2896.19	2756.67	540.166	1328.36	807	800	693	739.3	767.8	896.4	1947.88	1884.19	1581.76	1877.38	1121.42	1903.15	1858.25	2177.09	2053.75	1351.7	1301.4
Os.13595.1.S1_at	268.134	329.948	491.5	543.9	95.1	110.3	151.4	598.354	991.897	576.243	420.149	472.709	311.3	294.4	327.9	313.9	311.3	310.9	742.1	739.6	804.8	2659.05	2604.3	3080.56	3243.49	3315.31	2887.04	1275.82	1173.91	1139.11	222.053	333.845	350.9	349.4	223.2	168.4	275.9	147.2	1063.33	1002.34	1141.66	1083.78	2429.68	1002.78	538.623	543.85	375.889	527.9	499.2
Os.13595.2.S1_x_at	59.4833	77.5527	375.9	402.8	78.3	66.7	58	131.973	130.106	147.817	127.139	139.348	218.8	223.4	266.6	266.3	270.1	275.2	297.9	287.1	335	649.482	625.006	651.171	681.256	765.525	769.507	47.8645	160.917	113.317	71.8156	88.3646	231.7	237.8	187.3	131.9	182.4	102	525.897	494.442	564.481	521.001	1604.44	459.113	213.729	247.007	185.071	401.9	407.7
Os.13736.1.S1_at	31.261	43.8351	133.5	152.1	51.3	48.9	71.1	35.4268	21.9524	37.2832	52.8561	55.2131	84.8	106.9	100.4	98.4	92.2	93	69.1	79.1	90.9	51.7554	54.8488	47.0188	46.5466	46.1725	41.5157	10.4693	43.92	44.4303	19.1692	57.2477	215.3	198.3	214.2	76.3	112.3	86.8	117.085	124.634	101.8	148.095	240.121	130.026	65.0826	149.73	103.863	149.2	128.8
Os.14047.1.S1_a_at	52.8289	62.8147	483.3	463.9	95.8	128.5	130.1	232.08	95.332	306.484	78.9269	78.8739	235	205	255.7	231.4	164.6	178.8	159.6	167.5	183	283.698	279.285	282.851	790.775	651.199	799.692	14.6797	131.479	163.477	96.1765	143.71	156.8	158.6	184.7	107.3	91.7	70.4	772.593	607.922	596.208	444.941	636.678	463.861	576.406	616.74	564.609	350.9	391.2
Os.15002.1.S1_at	631.097	656.266	3013	2924.3	630.8	735.5	1016.5	3533.24	3467.52	3372.81	1468.62	1464.85	2074.4	2412.3	2270.7	2299.6	2222.8	2194	1321.6	1191.2	1436.1	3708.29	3809.67	3569.92	3391.47	3664.79	3736.84	3351.09	2779.24	2739.64	533.408	1192.05	996.5	886.1	962.9	583.7	769.3	682.3	1870.42	2066.05	1976.43	2024.07	2043.61	2007.02	1852.15	1793.14	1948.08	2362.8	2244.4
Os.15731.1.S1_at	407.884	607.734	5679.7	5668.9	553.5	558.1	657.1	3322.3	3006.28	3243.77	715.458	806.191	5070.8	5301.9	5051.8	5064.1	5179	5386.3	251.7	225.8	250.6	2065.37	1996.66	2029.18	2264.48	1793.54	1998.22	3409.98	3720.25	3145.33	664.116	1090.15	1304.2	1644.4	1472.5	1460.9	1484.9	1347.5	3176.7	3114.96	1877.68	2616.69	3472.68	2641.89	3591.95	3455.2	3712.61	3937.1	3955.3
Os.15874.1.A1_at	41.9288	42.634	79	82.7	78.7	120.1	127.6	7.04969	5.9094	8.03622	339.602	361.635	188	162.5	275.6	275.1	661.3	641	1701.3	1845.8	1913.2	902.416	911.528	941.28	1434.45	1280	1537.06	7.50167	5.94373	7.42767	14.436	19.2788	22.1	44.7	34.8	10.2	11.3	12.9	54.9795	68.7503	95.0271	65.223	70.2992	58.0903	68.3777	78.9837	70.4612	61.3	62.8
Os.15927.1.S1_s_at	554.026	698.708	1910.6	1795.6	393.4	388.9	517.8	1633.22	1923.56	1815.14	630.093	776.679	1073.7	1067.1	990.9	1006.6	908.9	958.3	1785.2	1715	1909.3	3242.91	3365.51	3158.53	3518.4	3067.83	3134.42	2204.71	1967.09	2018.85	314.881	717.144	657.8	1018.4	835.1	559.6	798	667.3	735.871	801.533	768.434	878.299	1042.34	915.401	618.862	758.173	576.594	2327.1	2332.9
Os.16203.1.S1_at	3.30552	0.462117	9.6	9.1	4.1	5.2	0.2	5.48946	5.6177	5.50531	0.321289	0.703925	10.4	8.1	6.5	8	8	8	0.9	4	0.6	5.6549	5.56147	5.6331	5.7652	5.72923	5.6314	6.36515	5.82496	5.71646	0.615853	1.68461	1.3	6.2	7.6	1.7	6.2	1.3	37.2286	44.4252	39.5947	33.7537	63.4294	35.498	47.6007	46.3705	39.4576	7.9	7.6
Os.17540.1.S1_at	675.033	859.434	2609.5	2580.9	427.9	455.1	525.1	1371.23	1539.64	1604.06	782.125	785	1220	1216	1288.6	1332.1	1290.4	1227.6	794.3	680.2	823.3	1460.41	1586.61	1445.64	1601.99	1384.47	1359.43	1695.21	1525.25	1328.95	894.265	1769.82	1040.2	1315.7	1574	344.3	397.4	368.9	3171.35	3658.87	3039.58	2461.06	3687.55	2605.04	2083.54	2693.9	1902.49	3497.6	3661.4
Os.17823.1.S1_a_at	122.822	163.58	100.5	97.4	170.7	197.7	233.4	443.581	524.647	473.46	177.265	176.303	280	324.5	339.6	363.3	309.2	338.3	69.4	66.3	74	197.605	233.769	195.001	303.345	262.069	269.934	530.031	495.867	505.274	212.471	491.313	108.8	109.1	76.5	136	162.6	236.8	181.2	251.529	295.405	109.156	68.811	107.135	127.236	107.462	201.09	102.6	97.7
Os.17891.1.S1_at	218.301	260.056	221.9	189.2	103.8	173.1	258.7	907.274	937.001	909.788	282.171	289.335	201.4	223.2	246.6	243	263.6	264.4	155.3	207.9	191.7	912.417	888.949	1001.47	668.163	684.568	707.646	435.413	410.45	488.554	256.188	361.447	202.9	284.7	301.8	365.1	382.6	365.6	262.777	242.987	238.447	248.626	276.887	253.655	240.298	184.234	225.81	431.4	395.7
Os.18046.1.S1_at	0.497642	0.595816	9.9	9.6	4.6	5.7	6.4	4.11801	4.0714	4.02143	5.69371	5.3061	10.9	10.6	10.8	9.4	8.9	12.3	7.4	6	5.8	4.07982	4.03503	4.0621	4.07162	4.09532	4.06036	5.07087	5.07586	7.24599	2.5344	3.88917	12.6	2.7	12.1	8	6.4	11.7	26.5764	11.473	16.9211	20.0202	22.6347	25.1406	25.2378	23.194	22.6959	8.3	9.2
Os.18701.1.S1_at	125.021	182.906	446.3	418.6	62.3	58.4	89.2	335.171	469.914	399	335.223	352.749	612	644.2	663.5	681.8	649.1	658.4	58.8	42.7	58.3	250.308	248.464	264.394	301.067	256.319	212.188	664.144	691.638	602.64	121.352	229.701	233.6	231.1	191.6	226.9	307.6	229.2	488.931	569.805	602.072	610.329	756.503	624.115	646.079	452.105	714.661	442.7	453.8
Os.19640.1.S1_at	180.886	203.29	566.6	473.3	155.1	237	257.3	663.347	709.969	876.344	305.351	332.686	721.8	675.9	582.3	618.3	611.3	606.3	444.8	391	497.3	1340.37	1283.5	1312.69	1331.4	1077.97	1198.34	639.184	608.713	492.43	169.134	285.266	255	283.2	246.2	239.6	291.3	295.4	983.093	1039.94	933.899	1024.47	1007.89	987.829	1013.07	1053.75	1014.16	503.8	494.5
Os.1983.1.S1_at	1215.01	1468.76	5643.2	5464	1183.2	1217.2	1652.4	5981.13	6690.97	6107.56	1238.37	1305.78	5879.9	5932.7	5066.2	5184.8	4842.6	4740.6	1364.6	1250.4	1465.8	5256.08	5469.34	5085.62	5529.38	5663.51	5455.88	7262.39	6228.67	6544.38	1232.08	3018.25	1667.9	2204.9	1880.6	1752.1	2379.1	2085.6	2972.04	3370.47	3337.68	3142.37	3990.83	3269.23	3132.28	3482.56	3451.22	5870	5702.5
Os.21255.1.S1_x_at	62.0015	66.4201	198	221.6	53	60.1	72.9	69.5358	46.5243	65.0883	60.8246	48.6466	169.5	167.4	163.7	158.1	121.1	109.6	48.9	37	44.3	68.4609	67.5899	65.8462	74.7565	104.757	92.1808	16.9611	60.6163	58.3684	69.8833	96.1055	75.6	45.5	60.1	105.2	112.6	96.4	340.454	541.683	331.799	273.826	495.031	339.156	523.212	581.493	538.807	185.2	177.7
Os.2235.1.S1_a_at	28.0423	29.1885	8.2	8.7	8.5	2.3	7.4	20.0175	21.5693	21.3184	61.861	40.9413	8.4	9.2	9.8	10.5	11.4	10.6	77.7	54.4	74.8	220.123	227.059	211.94	261.197	247.322	236.181	27.4655	15.5026	18.5223	4.88738	12.5856	1.3	8.5	0.3	5.3	10	1.6	11.6995	14.2993	27.2162	18.3948	16.5471	20.0242	13.1356	14.319	14.8058	9.5	9.7
Os.2235.3.S1_x_at	0.427496	0.428798	9.4	11.6	6.9	7	1.2	4.31093	4.39109	4.31393	2.68053	4.13144	11.3	10.5	11.6	10.5	11	9.9	1.1	2.6	5.1	4.40591	4.32947	4.38677	4.40443	4.42541	4.39003	4.82872	4.4565	4.47382	1.79072	1.30665	1.6	1.6	0.6	0.4	0.5	1.7	40.4809	28.6916	54.6433	43.235	45.1638	50.55	53.0808	43.6324	49.3893	9	8.8
Os.22637.1.S1_a_at	110.326	139.275	811.5	839.9	261.7	251.5	350.1	1008.56	721.118	1167.67	140.629	147.143	734.1	670.4	963	911.7	876.5	923.8	179.6	166.2	180.5	992.724	881.452	887.162	1081.44	986.703	949.234	374.143	544.183	598.069	105.844	205.115	323.4	265.2	235.9	241.6	308.1	283.5	243.934	306.351	297.169	252.684	408.639	265.706	205.17	289.661	200.489	925.2	942.3
Os.22917.1.S1_at	89.022	107.412	69	75	101.7	123.1	147.1	520.164	555.723	631.703	291.341	324.169	101.2	125.7	180.7	169.7	188	200.6	115.2	122.5	139.3	505.515	465.786	452.28	954.37	875.346	928.72	699.59	618.821	623.768	100.294	212.96	39.3	32.3	31.2	66.2	58.9	45.1	47.1794	51.6125	47.5481	44.1825	61.7028	53.5589	37.0392	38.9446	50.4129	113.2	74.6
Os.23416.1.S1_at	241.8	256.312	560.2	477.9	231.1	200.1	236.7	2156.62	3242.82	1002.35	263.889	300.488	690.1	563.1	485.6	478.4	445.6	433.5	576.1	483.4	600.1	1998.91	1668.54	1942.26	1266.69	1238.29	1042.27	3520	3727.8	4069.49	391.393	940.028	140.9	151.9	117.4	94.5	86.4	78.9	1171.33	993.101	763.149	930.515	439.583	1011.18	1153.56	870.404	1176.9	591.3	616.4
Os.23416.1.S1_x_at	203.369	260.457	274.2	276.6	142.2	112	211.9	1524.68	1848.21	1201.77	252.64	278.167	368.8	299.3	287.9	283.8	258.2	240.4	511.3	407	530.8	1667.69	1469.65	1672.42	883.508	1109.27	863.862	1155.77	1508.96	1861.07	334.985	812.359	158.7	143	112.1	118.6	116.8	105.4	892.362	776.259	595.582	734.719	350.369	770.42	951.298	709.528	960.482	279.9	289.8
Os.23416.2.S1_at	15.2539	23.7039	150.6	143.2	16.3	15	18.2	32.7278	43.4115	38.2104	67.9863	69.8893	221.9	199.5	221.8	215.9	199.8	191.7	86.1	85	92.8	140.548	137.438	118.523	100.874	115.391	86.7919	42.7734	37.3914	43.4958	29.212	79.16	25.6	16.8	19.7	24.8	28.8	16.6	89.5383	92.5616	70.4471	141.098	49.4288	153.278	199.284	123.777	178.878	246.6	240.3
Os.23421.1.S1_at	4.11525	0.759177	11.7	11.7	3.5	1.3	0.6	5.36003	5.44812	5.33243	0.763088	1.01276	10	10.6	11	10	9.9	10.4	0.8	0.7	0.8	5.50337	5.40733	5.43796	5.53582	5.50794	5.45918	6.03313	6.49722	5.80053	0.591022	3.04848	1.6	5.5	3.6	1	2.5	5.5	58.9622	51.875	47.4235	51.1834	84.9857	56.68	64.0589	67.2459	60.1058	11.8	10.3
Os.26842.1.S1_at	407.268	509.81	1195.6	1156.5	477.6	498.7	682.9	942.859	750.67	913.858	413.218	413.226	378.8	342.3	414.3	413.1	386.6	383.2	553.4	516.6	615.9	1594.12	1567.08	1530.79	1618.02	1774.33	1778.83	618.356	505.434	821.608	792.028	2028.69	477.3	572.8	633.8	308.9	359.6	290.6	578.286	610.353	511.519	336.021	1358.81	350.415	156.44	147.579	148.246	1254.8	1329.8
Os.27039.1.S1_at	10.6733	18.3593	70.4	75.7	22.6	23.6	43.8	68.2505	120.194	76.1999	100.953	109.627	135.7	142.2	146.7	155.6	158.9	188.7	88.5	79.9	91.1	233.14	224.424	230.833	204.197	230.982	193.385	46.0824	77.2659	78.1097	27.4193	37.4077	10.5	20	1.3	35.2	20.1	56.9	32.2749	74.3114	48.6844	42.3974	58.2247	42.0483	52.0333	44.6797	48.5779	73.7	78.7
Os.27355.1.A1_at	192.004	234.049	677.5	763.6	405.4	431.5	603.8	1191.02	912.658	1257.33	165.273	197.518	575.5	558.8	594	615.1	577.7	540.9	400.9	346.7	398.3	1246.3	1482.38	1435.25	1292.14	1202.45	1275.64	669.898	599.676	661.008	199.019	602.995	575.2	542.3	583.4	545.8	670.2	733.6	304.579	376.041	386.775	302.158	354.305	315.31	274.964	300.307	287.887	875.2	848.6
Os.27716.2.S1_a_at	16.8287	21.1221	110.9	122.5	0.3	5.4	3	27.8166	40.0445	50.4047	42.5352	54.9694	107.6	103.6	74.7	74.2	92.6	83	34.2	30.6	24.7	67.5346	64.458	59.5938	411.756	482.362	372.708	29.3212	26.8572	27.1971	5.39483	5.43251	37.6	35.2	25.2	23.3	35.9	17.3	29.3951	31.5685	27.7402	47.3425	26.7443	40.5225	62.1199	38.9457	53.9162	162.7	168.5
Os.28441.1.S1_at	40.8474	63.0953	108.4	86.8	16.9	3.8	2.2	15.3582	18.0548	17.9276	266.584	252.757	216.3	176.3	332.3	315.2	518.6	603.2	1280.4	1156.1	1103.8	979.885	1086.5	929	2501.22	2319.4	2575.44	14.7047	17.8169	15.8016	14.9846	33.3875	10.9	3	9.1	11	8.2	9.3	100.342	96.6512	101.148	108.331	103.172	103.138	78.7551	71.8618	88.6955	80.1	85
Os.29112.1.S1_at	3.8127	0.251884	5.3	5	5.3	11.2	6.9	8.32079	9.90469	8.81642	0.908924	0.865005	4.8	4.5	4.9	4.4	5.2	5.1	7	6	6	6.19484	6.82755	8.6262	6.8382	10.8564	6.45202	7.46736	7.18821	8.4524	1.57943	0.412234	0.4	0.6	0.2	0.3	0.4	0.4	13.7866	15.5987	10.0846	9.27974	9.96332	9.56897	12.9375	12.7214	8.93397	5.2	6.6
Os.30567.1.S1_at	39.133	32.2129	22.5	17.5	37	40.2	64.1	289.198	361.722	360.372	17.9764	23.2734	31.5	32	31.5	30.4	28.7	39.6	47.4	32.4	30.4	119.033	142.443	137.42	142.817	149.979	119.551	189.726	410.463	279.593	83.3216	133.96	8.2	6.3	1.4	6.1	0.6	3.4	36.6254	34.3625	37.5728	13.8548	16.3525	18.8547	15.2977	13.9654	20.2394	23.8	19.4
Os.30657.1.S1_at	2.96131	9.29259	60.2	53.6	2.4	0.3	10.3	23.7353	22.7218	30.6492	16.6778	9.40329	117.2	73.8	52.3	54.2	56.8	49.3	11.8	28.6	38.1	76.7614	80.6517	89.0102	65.3723	66.7278	70.0993	17.3044	10.826	13.9651	5.39908	15.8469	336	283.5	294.9	74.7	68.6	48.7	21.9054	39.986	51.3337	32.305	43.0547	31.0329	28.0815	30.0359	23.8815	69.7	85.8
Os.30907.1.S1_at	6.15121	8.45041	53.6	45.2	1.9	1.1	0.4	6.65003	6.95303	5.60307	90.4718	74.25	54.2	51.9	49.3	52.9	54.8	54.6	28.9	16	40	6.15344	6.05421	6.92915	9.58519	7.04282	6.98136	6.3938	5.95031	6.99764	2.17379	5.65244	1.6	1.1	0.8	2.5	0.9	1.1	91.0351	51.5032	82.4472	56.252	61.3207	63.2824	68.3316	56.5068	64.0091	44.5	43.1
Os.31521.1.S1_at	61.3051	77.0503	507.4	547.8	21.5	53.2	79.3	115.143	161.399	137.726	17.3501	18.0614	129.3	125.5	103.7	92.6	91.5	91.9	262.2	233.5	273.2	501.715	497.741	442.23	468.387	510.201	476.093	56.5375	65.3488	61.933	43.3997	35.6797	133.2	276	218.9	270.1	272.9	235.5	21.8552	46.6491	88.0608	47.7738	200.691	54.2035	32.995	17.1719	29.286	445.6	470.9
Os.31989.1.S1_at	25.3697	37.679	40	41.5	46.2	34.2	54.1	29.6545	25.6681	29.7253	15.0988	16.8017	20.7	28.1	24.8	18.2	21.5	23.9	28.6	32.5	33.7	37.6287	50.3714	38.7956	38.4994	39.6296	31.6452	26.9722	28.7097	26.9754	36.6712	38.8157	18	16.9	13.6	24.5	16.7	19.5	62.1694	78.5111	51.6626	67.8498	50.8999	67.3606	76.9626	94.5036	62.2569	56.5	60.5
Os.3340.1.S1_a_at	353.827	405.269	638.6	645.1	614.5	614.6	929.1	448.98	482.43	529.453	537.253	603.327	631.2	680.3	519	496	410.2	405.2	165.6	154.3	197.6	686.407	706.646	523.437	535.807	541.662	530.273	418.43	530.118	543.216	621.08	1204.21	489.4	621.6	514	572.2	616.7	775.3	2461.72	2063.92	1032.3	1273.34	2037.39	1374.98	1228.05	915.042	1401.37	295.1	272.3
Os.3377.1.S1_at	2532.03	2881.94	6362.1	6165	1457.5	1841.3	2255	13547.7	14401.4	13792.1	2113.6	2330.79	6698.8	6690.7	5653.9	5534.7	4729.4	4703.6	1538.6	1366.9	1459.2	11938.9	12242.9	11887.2	8697.91	8757.81	9183.37	14717.7	16051.1	15481.4	2570.4	5484.58	2485.7	2964.5	2346.6	2409.2	3009	3036.3	5821.71	5809.82	6251.76	5491.23	5844.4	5622.06	5682.33	5969.19	5785.9	5323.3	5438.5
Os.3416.1.S1_a_at	403.548	477.946	902.3	991.6	428.9	502.8	540.5	860.237	502.198	1023.34	488.082	515.706	893.1	874.3	1060	1077.8	1198.8	1266.1	788.9	723.2	798.3	1619.42	1617.72	1566.04	1863.93	2151.72	2429.78	43.357	381.237	342.523	550.455	1274.3	446.4	680	641.3	336.9	493.4	431.3	914.252	830.512	921.334	411.378	566.108	472.282	377.617	481.918	368.781	958.6	924.1
Os.3416.1.S1_at	870.187	918.905	1394.5	1353.3	769.2	885.4	1013.8	4939.58	5073.64	4775.73	736.651	761.581	1286.3	1308.5	1443.1	1347.7	1593.4	1569.3	1487.2	1438.5	1823.8	5306.06	5186.43	5341.3	6624.62	6792.19	6236.16	4158	4219.14	4051.39	852.766	2114.3	688.3	964.7	1007.6	513	610.4	550.2	1148.89	1065.86	1186.01	626.733	787.65	650.253	550.917	628.017	522.229	1419	1307.8
Os.3416.2.S1_x_at	210.77	350.037	489.7	531.8	206.1	297.7	368.6	412.611	288.497	523.624	310.267	357.133	466.8	509.8	592.3	570.3	607.2	662.2	537.7	562.9	605	808.111	867.62	816.387	896.169	1144.78	1260.11	34.39	207.774	194.329	293.959	605.934	177.5	267.5	277.7	123	165.5	159.1	601.889	643.1	680.686	313.397	409.018	341.073	320.974	391.389	306.428	497	557.1
Os.34520.1.S1_at	105.95	108.422	1615.2	1683.9	166	160.4	232.5	175.365	163.938	145.412	26.4517	29.5446	499.6	484.8	314.9	301.8	235.5	209	181.8	136.9	178.8	164.229	198.447	192.991	178.687	159.579	169.094	173.894	127.678	169.754	49.1021	83.5337	464.2	664.6	539.4	296.7	354.7	378.5	423.386	460.888	363.025	1053.94	412.076	1158.09	266.273	168.403	202.539	2032.9	2499.9
Os.35335.1.A1_s_at	501.169	620.604	151	149.8	499.8	452.6	974.2	1578.01	1319.98	1577.96	346.526	333.311	257.7	237.1	290.1	278.5	233.5	243.2	305.1	269.9	281.7	1275.18	1283.29	1254.22	2646.25	3258.85	3059.89	1013.26	716.621	750.503	621.716	1471.42	45	85.3	67.1	77.8	98.4	96.6	706.12	724.772	550.061	195.143	174.356	221.691	58.3309	65.3248	67.7537	264.8	232.5
Os.38208.1.S1_at	5.57039	5.17563	7.2	7.9	1.1	2.2	0.7	719.753	705.079	729.763	55.8361	76.4095	12.6	15.2	17	15.2	16.6	22	3.5	3.8	0.5	349.473	360.037	302.079	405.095	331.077	340.333	1319.2	1808.56	1763.63	120.049	226.453	153.1	156.1	164	7.3	4.4	5.2	13.1823	10.8513	14.4896	4.96672	12.3084	9.57279	13.2185	16.7327	13.3293	287.3	238.3
Os.38423.1.S1_at	1.9456	7.49626	18.7	21.2	11.3	13.1	3.4	4.92063	4.97527	4.74282	6.35924	12.6015	18.5	25.8	20.6	19.2	20.4	21.7	9.3	18.5	14.4	4.98768	4.89025	5.10981	4.99417	5.01435	5.27374	5.56136	3.92133	5.07308	11.9088	15.564	11.3	20.1	7.8	8.7	6.2	7.5	22.4509	23.8195	31.0935	23.5617	38.0289	27.312	33.9863	30.1509	27.7867	18.8	15.8
Os.408.1.S1_a_at	27.8248	33.3639	57.4	55.3	264.5	404.1	380	153.503	99.185	210.744	24.3512	35.9135	82.8	79.9	90.1	80.1	81.9	67.5	103.6	104.8	107.4	251.359	265.369	276.357	730.536	776.296	916.659	45.585	184.021	140.831	88.8038	222.619	205.3	181.1	134.5	149.8	302	288.5	90.7348	94.8083	89.8155	125.171	382.97	132.802	107.807	128.349	151.667	116.8	115.1
Os.424.1.S1_at	53.4282	69.8465	193.4	179.7	116.1	110.7	155.1	463.206	569.375	536.077	59.1523	54.3254	121.3	129.8	142.9	148.2	133.1	147.9	62	64.8	72.9	121.35	137.337	115.917	83.6379	76.7379	83.6905	806.411	780.781	720.83	45.9936	112.1	57.7	73.4	71	77.4	81.3	89.8	82.8451	108.839	103.375	87.6219	181.665	88.9469	77.818	126.042	95.9395	223.1	210
Os.42531.1.S1_at	9.12	14.556	12.8	11.1	12.7	15	30.7	52.4271	46.133	44.8886	16.4929	10.8147	11.4	11	11.2	12.4	10.6	12.5	47.4	28.9	27.9	52.2352	48.6603	62.4141	31.2535	35.5274	36.0575	63.1422	38.0881	38.6637	19.0638	21.8618	0.7	1.6	0.8	3.5	2.9	3.4	22.1438	16.5991	21.1578	19.4557	21.6164	17.2243	15.0567	14.3985	18.2396	11.1	9.7
Os.42941.1.S1_s_at	10.8662	5.81776	74.1	74.8	42.7	47.5	62.5	16.8199	10.3333	34.3042	10.1768	2.64009	83.5	82.6	97.2	78.2	72.6	74.1	13.1	15.3	16	12.6288	14.1883	10.3262	14.9244	13.6242	20.9764	10.5359	17.8069	14.1849	15.9662	19.235	27.4	42.6	36.2	27.4	40	42	81.9885	95.0087	82.7386	80.3083	75.8064	102.041	90.5949	93.8175	95.8683	86.1	108.1
Os.45958.1.S1_at	9.21697	13.9056	8.3	7.4	21.2	12.6	32.7	24.2992	42.4391	33.7332	8.47816	7.6012	6.5	10.1	6.5	7.4	7.3	7.4	67.7	51.1	64.7	46.9613	47.7555	36.2421	22.2094	21.8139	18.9436	60.0537	44.5973	46.5921	8.44635	19.1534	4.4	5.8	2.7	1	9.4	8.7	69.4335	60.358	52.9795	44.3295	51.0165	57.9652	39.046	43.7947	56.4074	7.2	7.6
Os.4706.1.S1_a_at	40.4097	44.2288	272.6	285.3	64.9	89.4	113.8	67.667	74.015	71.344	31.337	33.25	75	64.6	81.3	84.8	82.7	81	69.4	66.7	82	116.384	113.181	111.283	105.471	123.547	123.372	31.4806	76.9175	58.9576	62.7899	122.599	217.4	222	270.5	143.2	202.5	237	707.104	864.167	845.218	296.894	451.56	294.081	377.318	234.26	356.823	792.5	781
Os.48567.1.S1_at	84.7323	90.9169	270	236.2	153.2	186.2	230.5	310.639	319.054	338.494	189.59	188.107	216.5	247.5	246.1	248.6	259.3	275.1	154.1	121.4	164.2	327.138	323.373	299.87	334.33	370.667	395.214	144.151	350.497	345.487	75.0408	148.517	157.3	152	167.6	133.4	177.1	185.9	225.308	235.763	223.558	201.554	264.814	184.521	253.461	309.296	264.198	287.5	248.8
Os.49109.1.S1_at	23.4204	24.8249	31.4	49.4	56.5	45.6	79	12.2111	7.90258	8.17944	15.1655	13.4365	23.2	34.4	26.2	25	24	26.4	56.5	57.8	54.3	27.0164	27.1341	33.2365	8.33364	29.8282	33.0792	6.55273	9.49419	8.23662	32.9264	61.6289	9.7	14.2	5.3	11.5	13.3	14.7	153.187	145.538	143.009	156.051	93.8606	155.089	132.959	108.307	140.639	30.1	35.8
Os.49109.1.S2_at	20.5038	25.6633	141.9	150.8	97	112.9	129	448.543	423.028	500.163	15.1806	12.4172	132.1	130	83.8	91.7	90.8	93.6	105.3	69.1	88.9	389.443	454.127	309.39	174.323	150.258	176.929	362.233	431.907	418.929	45.3813	109.651	31.8	34.7	30.4	36.2	27.8	52.4	205.732	238.224	121.438	174.428	35.7623	164.478	132.157	106.904	155.144	148.8	129
Os.49250.1.S1_at	9.38621	22.4478	73.4	73.5	3.7	12.3	1	18.2143	12.4951	34.1571	71.0529	71.3765	78.5	92.1	66.8	67.9	91.5	91.9	3.9	8.4	11.5	19.666	23.6596	12.7244	22.0129	24.6554	19.64	5.95909	5.19159	5.18829	45.229	118.757	37.6	23	12.8	9.5	8.8	7.5	110.231	139.951	119.432	96.7558	96.5103	90.7932	266.079	318.021	330.854	115.4	92.1
Os.49514.1.S1_at	227.292	261.356	268.5	270.3	183.2	200.9	291.2	198.64	208.094	148.439	641.256	682.109	495.3	447.9	501.3	519.7	610.9	590.3	547.4	501.3	590	365.957	312.595	374.258	542.005	483.862	456.537	359.485	312.919	310.026	214.807	372.922	231.2	304.8	295.8	141.4	187.7	202.4	432.794	459.601	435.145	359.869	1128.05	397.046	269.851	327.542	268.849	287.4	304.5
Os.49655.1.S1_at	1.688	9.23861	121.8	129.5	46.4	58.5	70.1	121.517	135.15	122.73	8.77702	6.43329	257.1	247.1	160.2	162.2	162.6	146.5	21.5	15.6	19.4	31.8453	38.095	29.4138	27.3684	25.6922	18.2725	210.807	179.573	171.912	7.32056	25.2794	70	75.5	41.5	58.5	76.4	55.3	38.7851	33.4271	31.8366	71.2636	25.8281	62.5507	87.6895	96.9874	115.079	165.8	178.4
Os.49795.1.S1_at	106.597	128.305	349.6	349.5	120.6	99.9	125.1	118.687	178.131	92.4982	89.0452	116.64	336.2	270.2	227.8	192.1	203.1	183.1	137.1	128.8	159.5	222.237	189.177	184.678	109.542	108.215	99.8276	135.777	146.329	132.848	108.678	224.844	151.7	158	138.8	176.5	220.2	215.3	1127.49	1157.36	1178.96	893.307	1137.06	1021.18	885.042	730.811	749.331	432.1	465.7
Os.50004.1.S1_x_at	2.47591	4.45258	36.3	42.8	32.7	10.7	18.1	12.6754	12.7709	19.2151	13.3492	0.762044	23.1	22.7	18.7	22.3	23.3	25.3	25.5	14	19.4	11.1321	15.0579	12.4758	12.6722	11.1747	12.891	19.2624	11.4868	11.1713	12.6036	22.7726	11.3	22.6	18.1	16.2	33.6	15	22.8537	17.9592	9.78503	18.8833	26.8027	11.8311	19.8798	22.2223	18.0873	29.7	34.9
Os.50004.2.S1_at	47.1332	45.3173	148.6	153	78.3	101.9	149.1	104.202	80.757	131.618	15.6224	16.2359	71.3	61.6	57.6	55.4	62.6	48	106.5	97.8	105	95.1568	133.309	92.6746	106.841	89.6032	75.4829	212.103	95.0946	92.5808	22.5125	50.199	28.6	36.3	39.7	48.1	75	57.8	43.0583	59.9259	31.3874	44.161	109.312	46.4395	61.8552	71.9296	53.8646	95.9	107.6
Os.50442.1.S1_at	51.5298	60.806	253.8	243.7	23.5	27.4	44.3	19.3954	14.71	20.8341	17.2437	16.4853	188.5	199.8	215.4	170.9	184.6	183.2	21.6	15.9	18.9	6.43751	14.1821	10.7454	5.47376	5.50466	5.45541	6.76002	7.36313	8.16974	77.6034	181.094	196.3	208.9	168.7	102.5	175	93.9	304.126	338.114	215.333	267.207	291.847	291.458	248.549	257.76	192.094	279.1	295.6
Os.5186.1.S1_at	467.31	585.11	416.9	454.8	288	272.5	457.4	660.324	689.835	841.539	160.827	176.652	170	185.5	157.9	149.8	118.9	116.9	536	508	639.7	1958.93	1999.54	1865.75	1471.41	1452.96	1365.95	825.856	570.379	554.804	546.61	1494.67	106.1	212.2	242.5	83.3	61.9	51.9	668.321	833.087	638.128	1288.76	1162.7	1277.84	67.8979	79.5995	55.5355	648.7	663.8
Os.52330.1.S1_at	41.7225	50.9023	157.6	139.5	38	22.6	40.5	242.372	374.433	289.394	129.351	129.635	188.7	162.2	165.2	163.5	221.9	196.3	122.5	117.9	157.1	530.275	557.484	548.139	938.734	868.852	814.947	436.687	343.86	289.872	43.0901	65.9438	115.4	197.3	165	82.5	107.6	95.6	287.91	283.073	223.25	133.627	100.164	143.385	139.736	88.8052	95.4847	158.9	178.2
Os.52331.1.A1_at	64.6003	58.6823	185.3	162.8	167.3	152.2	187.1	818.418	943.182	646.155	104.213	124.408	124	133.9	84.3	81.8	74.9	83.3	183.8	165.8	220.9	601.386	520.454	589.488	571.035	566.521	383.963	977.46	1480.16	1250.49	57.3328	179.459	163.7	139.2	90.8	23.9	31.9	29.2	65.2201	79.9032	63.5598	80.9897	79.6277	94.2774	29.2555	35.3966	48.8064	449.6	432.6
Os.52359.1.S1_at	107.071	169.987	1361.9	1386.9	163.4	240.8	263.9	606.327	771.425	672.226	311.657	373.155	1484.6	1594.6	1304	1373.1	1267.9	1340.1	363.2	358.6	398.4	1018.5	1109.87	1031.63	1197.78	1127.81	1078.87	945.964	893.163	839.549	235.087	541.59	1063.4	1003.6	860.7	588.2	746.4	673.2	1411.54	1605.44	1110.86	1463.83	574.311	1468.76	1399.67	1123.1	1543.5	1477.5	1367.4
Os.52596.1.S1_x_at	76.2713	90.8316	515.1	593.9	60.8	75.5	90.3	119.293	94.2468	100.626	45.1309	36.6416	551.7	515.7	841	669.2	640.6	647.8	34.1	40.2	48.7	98.0639	101.552	124.094	76.579	69.49	64.6108	95.5753	144.102	168.744	61.1002	123.631	105	104	119.7	65.5	138.9	116.5	79.8071	79.3592	69.3697	43.6872	94.5145	51.2344	76.4301	141.403	61.8596	545.2	513.5
Os.52882.2.S1_at	8.02212	9.36673	62.8	61.2	13.4	15.2	22.5	11.7631	7.7923	18.1815	12.5529	14.1048	91.1	85.6	101.9	85.7	101.1	101.6	2.6	3.6	2.2	7.80251	7.73779	7.56396	7.80433	7.85869	7.78431	10.4113	12.1638	8.7702	9.86309	19.4254	34.6	34.9	42.2	51.1	65.2	57.7	68.1067	68.6632	77.4707	105.64	59.6373	109.926	126.453	191.458	99.0288	44.9	59.2
Os.52887.1.S1_at	19.343	26.6472	19.4	17	23	26.7	25.9	85.9696	45.9403	80.7774	5.97505	7.76598	16.8	15.7	17.4	14.9	15.6	19.1	46.3	39.3	39.6	75.6234	65.7378	69.43	44.8514	46.9471	69.6849	38.5068	34.9862	35.2232	14.7315	31.9911	11.5	4.2	9.2	11.9	3	9	56.0857	60.72	67.4747	50.3211	85.8738	45.268	45.5747	51.1561	56.4087	13.3	18.4
Os.52913.1.A1_at	1.63962	1.62164	43.4	36.6	41.4	42.8	38.9	45.0602	53.6963	53.014	9.76052	13.1173	26.4	31.6	23.9	28.9	30.4	29.7	24.6	6.7	19.6	39.6945	40.4984	42.8092	28.7901	34.7	45.3961	74.956	60.6881	71.0092	2.71161	6.84193	8.6	14.9	7.4	0.3	7.8	0.5	59.5325	57.1099	42.2943	27.6054	28.5606	26.6502	27.5861	29.5004	31.9927	36.6	52.3
Os.53524.1.S1_at	3.37148	1.33714	19.4	21.9	36.9	29.2	35.3	12.7423	9.28002	21.3104	7.06994	4.87146	26.7	22	19.5	21.1	19.4	21.6	10.2	15.3	18	14.2592	15.6971	18.0552	21.6891	22.735	29.2262	7.12662	8.98076	7.20813	1.39244	13.2184	5.5	8.8	5.1	7	8.9	4.8	16.6841	23.886	19.6184	23.0862	20.3819	16.8118	15.3063	22.3705	26.0298	25.7	23.6
Os.54001.1.S1_at	66.7803	87.472	328.3	343.2	195.6	166.9	273.9	715.646	766.21	723.653	79.2927	100.231	257.1	237.8	251.6	249.7	259.1	258.5	134.6	111.8	124.8	659.857	620.035	623.583	622.494	583.521	588.423	949.532	871.281	825.125	69.205	191.823	194.7	209.8	171.9	80.5	117.9	98.5	148.225	123.823	162.88	132.98	181.007	129.956	80.7483	88.493	84.3193	389.8	367.7
Os.5463.1.S1_at	298.693	371.586	181.3	189.3	280	274.6	341	410.989	451.184	509.989	176.633	178.056	243.9	255.7	272.5	273.4	233	217.4	174.1	129.7	133.2	326.908	317.705	299.012	271.301	289.294	295.321	326.217	348.931	369.636	205.357	413.278	332.7	119.8	115	267.7	305	187.9	1192.57	1386.83	1738.29	1297.08	1096.05	1363.94	1274.79	344.556	1476.23	123.2	111.4
Os.55031.1.S1_at	0.4408	0.881779	32.2	36.7	3.5	2	4.4	7.44796	7.53581	7.43928	3.06668	3.99793	30.8	40.5	36.8	32.6	32.4	32.1	1.9	10.1	1.2	7.5823	7.37099	7.54732	7.70004	7.61475	7.54879	7.85804	7.54734	7.57193	1.49432	6.74401	9.2	12.1	13.1	9	10.3	6.4	77.6473	84.6286	70.02	68.5267	79.6144	70.9058	64.9599	62.6389	72.1542	28	32.2
Os.55174.1.S1_at	17.989	15.3441	47.3	54.7	40.9	36.1	65.3	139.692	176.144	162.438	19.013	18.8003	9.8	12.9	12.3	12.1	12.5	13.9	32.6	26	43.9	110.769	129.103	103.022	59.7397	41.5419	31.7389	331.315	255.549	289.616	23.1899	49.5975	17.4	8.8	11.6	4.7	4.8	6.4	46.4047	50.2742	34.5219	56.186	18.4841	52.4565	43.7624	33.7348	37.4546	47.6	55.6
Os.55464.1.S1_at	0.591913	0.122799	5.6	6	3.7	0.4	0.3	5.39435	5.49928	5.39777	0.478907	1.66621	7.3	6.6	6.6	6.8	6.1	5.4	0.6	0.4	3.3	5.52859	5.41908	5.4928	5.5761	5.55244	5.69086	6.07685	5.71181	7.06101	1.37685	6.05665	0.5	4.6	2.3	0.8	0.5	1.7	15.7384	18.8744	19.7846	13.8644	13.4855	13.0391	22.085	13.9758	18.9186	6.4	6.2
Os.55550.1.S1_at	25.9258	19.3292	32.4	34.9	25.4	29.7	30.3	29.2684	26.5531	30.9914	48.4517	55.1003	37.2	28.8	69.3	66.2	82.3	52.4	71.1	71.7	69.7	35.1862	37.652	34.5389	55.7554	39.4259	45.6981	39.7393	28.1841	24.3922	28.8114	83.4787	5.4	22.2	5.3	10	4.7	2	48.2036	63.1378	63.5479	50.5144	62.4385	58.08	62.0901	46.9541	56.4266	21.4	25.4
Os.56273.1.S1_at	53.9389	63.2727	185.2	204.2	69.9	108.7	108.6	304.953	309.254	390.465	62.3425	72.5823	361.5	330.7	391.4	358	402.2	386.8	210.5	184.3	208.6	556.505	561.181	509.081	416.229	461.097	461.854	199.627	158.285	140.11	42.257	93.7163	45.9	41.6	22	39.4	36.8	32.2	122.299	114.881	95.6861	139.512	112.967	148.014	97.0644	96.41	120.999	119.9	93.7
Os.56880.1.S1_at	298.619	315.147	1014.8	1071.4	214.8	252.6	350.6	281.885	316.409	329.637	288.647	354.085	299.1	229	279.2	287.2	332	343.1	622.9	573	749.7	1841.67	1747.53	1928.15	1926.68	1939.77	1879.35	462.575	349.457	271.885	206.334	456.668	760.6	754.4	861.9	234.7	522	225.4	603.77	728.536	423.211	331.95	2205.41	353.66	448.939	878.466	331.983	1745.8	1876.4
Os.57534.1.S1_x_at	79.0763	100.557	431.5	433.4	33.6	61.5	77.8	152.913	100.216	228.597	141.543	122.566	241.6	223.7	242.6	252.1	228.8	230.8	249.9	269.4	306.9	420.895	425.143	392.812	270.363	443.744	457.781	25.0066	74.6093	89.4248	70.5796	123.411	134.6	191.1	164.1	109.4	137.7	126.7	185.435	223.56	163.425	254.662	202.839	213.507	146.388	201.529	130.858	499.6	506.4
Os.6131.1.S1_at	98.0463	120.12	501.5	523.3	120.1	135.7	143.6	257.06	224.327	291.314	120.287	144.668	457.1	533.2	511	531.7	473.7	491.9	116.7	88.8	113.2	242.654	271.943	225.836	226.416	200.843	207.137	170.113	194.652	165.927	120.582	253.697	186.9	180.3	220.8	146.1	167.5	227.1	279.676	305.315	318.847	380.862	190.205	360.658	384.388	291.817	612.915	510.2	494.1
Os.6450.1.S1_at	27.1119	30.8588	296.5	290.4	44	57.2	83.3	249.977	213.706	281.589	14.7681	17.8243	21.1	21.2	21.8	17.7	21.4	23	82.5	68.7	59	219.802	231.543	212.233	258.792	288.326	236.08	205.69	76.5262	55.9422	37.5391	80.71	56.1	63.7	77.6	98.4	85.9	69.5	580.036	770.119	697.903	1407.58	1192.39	1388.76	53.1648	34.3482	44.8211	562.9	542.2
Os.7136.1.S1_at	74.6497	112.482	115.8	123.5	252.7	280.2	274.6	1161.51	1087.66	1094.99	178.392	148.388	113.5	123.2	141.7	145	149.1	138.4	339.3	432.9	394.2	1149.56	1203.96	1056.44	1144.44	1032.77	1040.98	1128.12	1118.52	1115.3	81.3916	209.63	100.9	134.4	166.5	43.8	59	33.9	238.335	208.815	227.827	149.652	109.684	145.256	89.8167	111.618	106.781	132.7	128.1
Os.7136.2.S1_x_at	106.919	119.701	237.9	219	215.4	226.9	283	1366.12	921.013	1546.75	205.41	203.562	206.7	218.2	258.4	265.9	244.1	260	309.2	275	351.4	1606.56	1606.19	1498.34	1011.72	1513.39	1491.2	421.038	571.892	594.199	122.862	297.201	109.2	130.7	120.3	69.8	74.2	77.5	136.686	145.733	125.158	100.409	66.9819	77.832	68.447	81.7961	74.6096	211.1	210.3
Os.7177.1.S1_at	1155.31	1452.5	3277.6	3344.9	1726.3	1552.2	2849.8	10775.5	9805.39	10917.1	1305.5	1545	3104.4	3161.7	3075.4	3240.3	3277.7	3302.4	3189	3023.7	3563.9	14184.8	14242.1	13749	12055.7	12867	13656	8013.39	7782.91	6801.24	1443.63	3252.67	1485.6	1944.5	1534.2	1502.8	2178.1	2111	3373.52	3344.69	3313.71	2448.58	2849.29	2415.11	2855.46	3587.07	2782.92	3331.2	3387.3
Os.7505.2.S1_at	370.219	459.091	245.7	241.2	457.4	546	644.5	889.053	968.673	663.586	414.73	426.087	480.3	516.1	385.1	358	413.6	400.7	814.7	795.2	867.7	1916.57	2025.52	1993.85	1258.72	969.518	1046.1	916.821	1285.14	1246.9	791.231	1549.08	484.2	644.6	428.2	310.2	283.5	174.6	3363.39	3309.26	2461.6	3035.22	2106.02	3237.73	2016.02	1557.66	2201.11	230.3	252.1
Os.7751.1.S1_at	92.1083	110.021	36.5	43.4	122.6	131.4	165.9	231.21	122.445	302.022	91.7084	71.6427	134.8	155.7	143	139.1	124.1	131.5	101.1	91.9	103.4	130.46	118.204	118.147	67.9722	77.7955	60.0514	108.927	178.491	162.508	153.28	360.016	24.6	18.6	6.6	20.7	20.6	20.9	57.2495	37.4156	37.0554	28.9638	40.3705	31.8223	51.3725	62.1082	49.9349	54	53.7
Os.8790.1.S1_a_at	168.787	183.221	400.2	417.3	103.3	136.5	176.9	422.448	365.284	455.08	185.467	234.15	386.2	402.4	452.5	457.1	475.6	461.1	446.6	418.4	433.3	744.448	687.752	779.736	740.178	780.716	780.537	246.191	212.429	196.898	115.14	174.133	147.7	155	168.5	213.5	271.7	224.7	437.189	460.32	645.744	633.388	532.633	546.593	560.594	552.034	583.933	218.5	222
Os.9354.1.S1_at	328.934	429.344	2331.8	2303.5	564.1	600.4	779.2	1871.27	1819.34	2156.76	786.053	751.966	1692.9	1814.2	1853.1	1852.9	1805.2	1823.8	946.9	940.8	1051.7	2693.49	2668.3	2578.5	2740.34	2497.75	2707.45	2202.44	2013.18	2057.48	298.269	636.393	1314.6	1487.3	1347.7	926.6	1147.4	995.1	1760.97	1862.12	1725.36	1570.57	1743.7	1492.32	1639.76	2132.28	1667.55	2373.8	2543.1
Os.9354.2.S1_at	69.1768	93.3943	167.5	166.4	38.4	39.3	66.8	70.4299	83.5452	74.8526	180.638	180.518	213.2	220.3	223.7	230.7	232.4	230.1	80.6	83.7	101.1	94.1931	98.6534	107.889	124.366	167.785	157.211	77.6039	77.8769	51.4783	79.7674	226.725	65.4	64.4	74.9	58.6	70.9	63.3	46.2439	54.0969	48.5264	68.6491	49.611	73.6983	52.947	42.1705	56.3584	86.9	86.6
Os.942.1.S1_at	178.38	210.119	907.9	906.9	154.6	183.8	236.4	804.117	818.966	815.86	145.376	154.104	391.4	383.3	364.1	363.4	326.4	342.8	158.9	147.9	188.8	609.798	625.917	597.465	527.572	530.436	490.735	835.866	662.431	595.509	179.749	414.766	272.1	314.4	342.7	110.8	141.8	142.6	186.366	166.822	192.762	175.522	117.512	182.16	172.399	100.444	147.725	1085.7	1204.2
Os.96.1.S1_at	389.202	453.357	1151.3	1179.6	338.7	335.5	479.1	381.324	81.0052	357.705	856.607	722.137	690	735.4	763.1	732.2	821.8	787	1059	953.1	834.7	1425.38	1500.84	1585.4	3511.8	4494.91	4120.75	13.0509	170.55	141.735	273.471	568.269	670.2	793.7	751.5	358.7	417	365.5	1139.43	1154.8	1176.74	1142.34	1105.51	1092.31	764.052	717.475	653.286	1041.8	1066.7
Os.9865.1.S1_at	848.008	1157.83	5469.1	4582.2	1125.2	1117.4	1283.5	3971.09	4754.3	4067.86	181.208	200.704	4360.5	4124.2	2939.7	3131.7	2309.7	2187.4	714.9	567.9	748.1	2370.05	2319.19	2352.69	714.318	675.981	566.749	4915.3	5963.38	5624.02	1586.4	3518.96	2255	2079.9	1706.6	2159.9	2277.4	2192.9	2782.64	2913.56	2582.53	2842.77	2701.6	2706.87	2854.35	2713.43	3431.8	3910.4	4099.1
Os.9865.2.S1_x_at	590.851	711.632	2861.1	2890.5	660.7	647.4	810.9	1955.61	1644.59	2439.38	97.9548	81.1451	2417	2507.9	1792.2	1814.5	1257.6	1287.2	388.6	363.6	423.2	1025.77	1062.47	957.127	260.403	272.15	279.719	715.898	1271.4	1565.81	903.038	2154.96	1642.7	1574.3	1230	1666.5	1887.3	1679.1	2786.04	2893.74	2721.24	2637.51	2532.92	2669.48	2775.97	2777.54	3527.7	2703	2794
OsAffx.10793.1.S1_at	5.10484	3.90014	7.8	7.7	12.5	8.7	8.9	7.83992	12.8156	12.7232	4.73672	1.02759	7.9	8.5	8.7	7.5	6.7	6.8	25.8	14.1	12.2	12.6278	12.6047	11.5605	8.24716	7.8542	9.71224	26.3686	22.0979	13.8626	3.54423	10.5904	0.9	8.4	0.5	7.5	5.1	4.5	15.141	24.4713	38.0955	26.6922	39.2258	25.5051	40.5394	39.2926	41.415	9.4	6
OsAffx.11956.1.S1_at	22.4216	13.7754	64.6	68.6	3.6	4.4	35.8	94.3608	95.1073	100.637	36.7633	43.4403	74.8	63.7	62.5	69.2	84	75.8	42.7	38	49.2	100.899	114.682	97.5619	95.7013	96.3331	95.5092	93.7238	95.6729	96.1562	1.74324	2.69261	1.1	1.4	1.8	4.1	2.3	8	102.493	98.3348	76.2246	55.6176	32.6745	58.4578	136.395	118.359	103.273	73.5	68.2
OsAffx.12531.1.S1_at	0.890515	4.19977	19.7	17.2	11.7	11.2	12.1	6.4482	5.2319	5.80391	10.9688	15.9594	18.3	18.7	17.3	17.1	15.7	16.4	19.5	13.9	7.3	7.5004	7.64328	5.29185	5.24899	8.07987	6.06057	5.32783	5.23269	5.3071	25.3424	26.6405	5.4	5.5	8.7	11.5	6.3	8.5	53.0753	64.4462	49.7914	48.8221	76.4636	47.5435	40.5874	62.5507	55.5152	15.2	17.3
OsAffx.13602.1.S1_at	15.5199	18.8131	36.9	37.6	28.6	35.5	34.5	4.72688	4.71408	8.13536	8.90573	8.14304	54.6	57.1	54.3	52.4	50.3	43.7	32.9	21.5	25.3	4.80928	6.76047	4.84897	5.00424	6.56654	6.35384	4.91115	5.04991	4.80146	11.3018	30.429	18.3	16.3	1.9	18.4	13.6	11	40.9576	46.7357	32.9275	47.2473	30.7464	48.5955	42.8599	40.357	53.8857	47.9	47.6
OsAffx.15590.1.S1_at	1.6026	1.501	29	44.3	13.3	1.9	5.8	4.58085	4.6453	4.59489	1.18478	1.81335	37.1	36.6	32.4	38.3	35.2	38.8	3.6	1.1	1.3	4.66366	4.58634	4.64382	4.65662	4.68651	4.64542	4.86215	4.68724	4.74562	12.4833	3.28666	1.2	1.3	1.7	1.9	1.2	0.9	44.5721	38.7417	56.5626	35.8185	34.5819	53.077	47.2108	38.9263	46.5622	32.9	41.6
OsAffx.15861.1.S1_at	108.933	157.878	636.5	621.1	117.2	133.2	138.2	41.9711	34.3155	62.0785	89.2027	99.3115	370.8	392.8	496.6	551.1	425.6	427	76.6	76.6	79.9	126.831	117.388	109.352	72.2543	126.946	120.296	4.43665	46.4421	26.596	170.321	400.814	212.3	200.8	171.2	76.5	113.7	70.6	277.484	298.332	293.656	267.667	1197.71	294.304	143.378	148.521	151.895	210.4	191.4
OsAffx.15929.1.S1_at	482.76	563.244	1583.2	1613.5	273.6	387.6	424.1	649.604	547.811	713.966	969.727	899.377	1700	1575.3	1597.3	1816.3	1412.3	1528.2	188	156.8	189.4	948.964	917.161	825.811	631.671	1030.04	980.587	141.432	692.164	678.459	353.946	779.339	576	615.1	433.4	493.8	509	636.8	1554.59	1626.58	1265.7	1566.99	1002.87	1572.05	1546.81	1780.06	1737.7	922	961.5
OsAffx.15929.2.S1_s_at	220.197	275.65	640.9	670	138.1	164.3	197.7	63.826	20.7108	65.3705	346.803	313.084	620.9	735.9	680.7	707	603	576.9	70.8	71	91.4	101.665	116.145	99.5359	22.8578	193.624	189.62	15.2933	44.1591	24.1922	133.885	269.493	196.2	277.1	170.2	170.6	218.3	186.7	1030.49	1056.54	888.083	1066.28	737.406	1251.13	894.885	1091.25	1230.64	406.9	367.9
OsAffx.16151.1.S1_at	29.3365	40.3909	24.8	33.9	7.5	17.2	11.5	8.75454	8.65219	5.83796	17.9054	18.9357	26.5	25.1	22.7	26.2	24.7	19.6	26.3	20.7	26.1	9.17401	10.45	8.1658	11.0022	14.0375	15.4424	9.02805	11.4425	10.0104	59.0368	97.5344	19.4	13.4	5.9	10.1	13.2	11.5	87.5947	56.9406	123.412	86.7944	412.968	86.5354	78.6284	79.9603	79.4289	24.8	20.2
OsAffx.16342.1.S1_at	27.0254	33.1638	232.4	240.3	36.3	47.9	57.1	88.785	67.0112	82.9659	73.6215	45.7047	235.4	263.3	310.9	301.1	290.8	332.1	33.8	30.6	29.7	99.5497	97.7654	89.3045	98.6937	119.192	106.45	18.0291	88.6889	92.8175	38.7883	91.2839	62.6	87.8	78.6	49.7	70.4	64.5	239.13	233.484	259.938	305.12	244.251	318.154	173.606	151.936	272.661	220	215
OsAffx.16770.1.S1_at	46.7051	48.5449	55.7	67.3	111.4	110.6	152.2	585.599	539.596	647.73	43.6541	59.5446	39.2	39.9	27.5	38.7	30.7	29.5	121.4	110.1	112.3	495.137	476.036	426.677	319.168	361.442	320.579	453.648	498.748	463.01	42.4667	101.426	29.1	19.1	21.6	14.3	24.5	14	81.0131	92.6331	83.9246	85.1895	80.7964	104.532	38.9107	44.1646	48.7038	68.2	71.8
OsAffx.16770.1.S1_x_at	49.7088	54.3877	99.1	97.1	128.9	126.1	168.4	634.563	537.257	728.383	77.5679	76.6994	62.8	68.1	52	49	46.2	42.9	179.4	155.2	156.6	574.7	605.797	586.105	335.211	483.552	496.402	295.872	361.898	418.151	51.8354	144.154	86.3	55.4	58.3	25.3	26.5	24.4	101.024	108.781	94.7502	130.131	93.507	139.27	62.5189	62.6642	73.9542	190.7	154.5
OsAffx.17339.1.S1_at	1.21938	0.906831	90.4	90	2.3	1.2	0.7	4.92125	4.95254	4.91067	4.07885	1.1785	83.8	103.6	83.7	88	100.5	95.7	1.8	2.1	0.8	5.00077	4.94319	4.97847	5.07433	5.89049	5.01657	5.08571	5.11051	5.0506	1.74175	1.16919	2.8	1.2	1.1	2.2	2.1	1.8	80.5153	81.0065	87.3133	89.6284	105.784	83.4468	99.5784	91.0703	93.9463	98.2	86.7
OsAffx.17516.1.S1_at	0.540819	1.03022	7.4	9.5	29.9	31.3	33.3	9.77174	4.62888	14.3912	3.37457	0.949792	9.2	8.1	9.9	9.6	10.8	9.2	11.3	9.5	8.9	9.05791	7.96773	7.78121	7.66749	6.63366	7.8187	8.30374	5.39019	8.11366	1.11722	0.55066	1.5	1.4	0.8	2.6	1.6	0.7	17.516	18.9204	24.8132	21.6957	22.2889	16.8213	24.8358	23.4541	20.194	9.2	9.5
OsAffx.19522.1.S1_at	2.8112	3.09445	92.1	110.1	24.9	13.9	20.5	4.68217	4.74153	4.70839	2.80955	6.37811	103.3	111.4	103.6	102.7	100.3	94.5	11	12.5	16	4.77231	4.7439	4.75534	4.75984	4.79747	4.75567	4.78205	4.75126	4.76995	10.6509	5.76293	14.4	6.1	4.6	2.2	10.8	4.1	252.37	214.997	200.452	197.813	224.348	208.735	207.685	195.433	208.181	101.7	83.1
OsAffx.23606.1.S1_at	0.443545	0.486983	40.1	31	0.8	0.8	1	6.20834	6.27805	6.23192	0.977629	0.648212	29.4	32.7	28.1	28.8	34.2	33.8	1.4	0.5	0.9	6.31806	5.74333	6.28864	6.30311	6.34422	6.29118	6.38271	6.33866	6.10771	0.847032	0.806887	0.6	1.5	5.1	0.8	1.2	4	37.5318	51.0961	48.703	58.9521	58.1897	56.2685	62.4474	62.9075	61.7303	36.4	32.3
OsAffx.24166.1.S1_at	61.0494	67.9478	98.2	111.5	53.4	104.4	122.8	4.66447	7.07684	4.679	84.5111	90.5754	76.5	75.6	113.8	123.9	126.3	124.5	449.7	541.1	431.1	53.2159	54.639	51.947	34.28	222.118	211.844	4.98385	4.80782	4.88661	36.7791	46.3415	71.9	178	132.5	109.7	77	79.9	74.592	107.912	255.429	360.571	184.586	509.879	48.7328	46.4076	56.7523	135	130
OsAffx.24336.1.S1_at	51.3644	71.8423	93.8	96.9	16.9	15.4	44.4	293.432	335.65	276.029	180.592	196.477	207.4	157.7	246.3	200.7	206.9	206.2	113.8	92.8	103.3	243.369	244.574	278.901	385.948	456.28	352.481	420.674	316.609	344.351	73.7114	175.724	113.6	96.4	89.8	18	22	41	129.665	127.06	122.115	94.4368	31.9846	101.188	276.678	254.75	293.663	299.1	325.2
OsAffx.24336.1.S1_x_at	68.6197	91.3282	249.5	255.5	58.2	70.3	82.1	224.905	272.465	250.213	256.217	243.174	488.6	505.5	580.9	550.8	521.7	557.9	161.7	148.8	170.6	194.094	207.088	203.299	300.879	366.082	383.571	254.172	227.044	220.41	97.8933	220.135	266.9	239.4	231.8	83.7	94	141.4	366.689	363.787	378.022	251.384	93.6517	294.507	605.617	614.021	722.266	777.3	818.6
OsAffx.2630.1.S1_at	2.17616	8.16203	29.3	24.6	4.9	1.2	10	3.09523	3.12645	3.10594	2.09738	2.45737	28.5	29.6	27.5	25.1	23.5	24.8	1.1	5	2.9	3.14771	3.11837	3.13346	3.13781	3.16114	3.13501	3.17368	3.15562	3.14915	2.79265	3.1772	3.3	4.7	0.7	1.3	2.5	1.5	118.058	107.052	93.0937	105.645	117.343	97.0818	100.471	89.1632	104.572	23	27.2
OsAffx.2630.1.S1_x_at	2.32856	3.70622	59.9	77.9	1.5	3.5	3.8	3.12094	3.15024	3.12469	2.00909	1.23165	50.9	64.3	54.9	48.2	45.7	54	1.2	0.9	4.3	3.16764	3.14068	3.15819	3.16152	3.18729	3.15811	3.18477	3.16708	3.16926	0.904661	8.16294	8.8	2.5	14.5	3.7	6.7	3.1	69.2332	72.322	68.5803	70.1929	58.5354	70.4692	73.1414	76.3348	66.6027	59.9	71.3
OsAffx.27559.1.S1_x_at	62.3018	96.1159	403	451.3	37.1	31.4	52.8	42.0354	27.1226	37.2441	98.6466	79.2191	327.5	351.8	343	340.2	300.9	282.7	193.1	164.7	135.5	180.359	165.782	164.72	188.395	217.427	218.409	34.4067	24.0658	24.1947	44.7987	68.1198	145.1	234	173.1	117.4	190.7	113.9	409.376	357.65	377.669	391.048	439.879	417.557	425.348	473.193	443.277	285.6	331.3
OsAffx.29486.2.S1_x_at	62.7363	71.985	101.9	97.4	41.5	49	46.2	26.5169	14.8049	35.562	37.0873	30.6516	88.6	102.1	90.9	78	80	77.3	34.7	46.9	55.5	33.8625	44.773	37.5469	65.1144	61.0239	49.2746	27.7637	26.8119	19.6616	142.765	141.55	52.9	49.4	69	13.3	39.9	26.1	479.541	407.224	438.371	409.161	597.29	395.134	412.146	490.364	402.776	118.7	135.7
OsAffx.29486.5.S1_s_at	81.5074	127.873	119.2	118.7	34.6	49.9	53.8	162.854	109.458	177.229	94.0444	83.6991	100.4	101.2	100.1	83.1	110.3	109.9	72.7	66.8	97.3	268.545	292.264	275.609	420.002	338.474	336.422	25.0453	144.065	105.958	165.599	299.59	38.9	51.9	68.2	14.3	42.7	29.4	233.503	216.515	213.094	145.176	330.304	166.494	90.5648	64.8788	83.2434	152.3	133.6
OsAffx.29527.1.S1_at	0.271193	0.568049	9.1	10.4	0.5	1.4	1.4	8.36006	7.72119	8.57816	1.30746	0.345809	9.4	8.5	7.6	9	10.4	8.3	3	1.2	3.3	9.53383	10.24	10.3302	10.3595	10.4253	10.3369	9.53763	7.86701	7.85301	0.713176	1.08231	7.7	0.5	0.5	2.4	0.5	0.2	30.6466	18.0759	17.2364	22.969	21.4692	17.2721	22.8316	21.7998	24.6281	7.2	8.8
OsAffx.2971.1.S1_at	145.028	147.212	129	118.8	69.9	56.1	109.8	21.9183	22.2629	18.9771	52.8315	66.8346	105.3	108.1	128.6	131.7	125.8	141.4	9.1	9	12.9	22.3825	25.2306	23.718	20.2534	48.9143	29.9114	8.07341	22.9925	18.9627	213.376	328.164	77.1	75.5	61	76.1	145.8	106.4	218.194	228.795	247.964	157.667	1546.29	215.215	60.1249	74.1924	73.1211	58.6	60.5
OsAffx.3120.1.S1_at	2.89696	6.4861	13.9	13.6	4.9	4.2	11.1	4.5991	4.49994	4.44705	7.47337	5.66119	13.2	13.3	12.1	10.1	11.7	10.4	7.7	10.4	8.2	4.51795	4.46195	4.49904	4.89109	4.54759	5.28578	4.62781	4.52944	4.55565	7.28778	4.76558	5	4.3	14.1	5.4	3.6	7.5	24.0188	17.301	25.2425	23.5295	34.3777	21.2662	21.2648	23.8988	20.8646	12.6	14.8
OsAffx.4923.1.S1_at	2.40493	0.112714	4.8	6	0.4	4.3	2.9	5.43549	5.55043	5.52671	0.451638	0.915936	5	4.8	4.7	4.6	4.7	4.6	4.1	5.7	4.5	5.56935	5.42755	5.54241	5.59342	5.6078	5.56924	6.47	5.64509	5.87114	5.49896	0.399477	2.4	3.5	0.1	0.8	0.2	0.3	20.7683	12.81	19.841	17.3855	26.077	17.0221	27.0065	25.1473	24.6143	4.5	4.4
OsAffx.6132.1.S1_s_at	7.52631	13.5518	16.4	13.5	35	39	32.3	62.0429	38.4764	60.6372	9.17163	11.8496	18.8	15.7	15.7	20.1	16.9	14.2	25.8	21.3	33.8	11.0689	19.715	19.1798	20.8547	11.3059	13.6653	107.071	25.3583	27.987	14.0482	14.819	5.9	10.3	11.7	2.7	4.6	8.6	22.4793	21.0434	30.8132	25.1446	28.5072	25.4837	27.1061	29.4821	32.879	20	18.4
[truncated: 182 more columns]

## Sheet: Supplementary Table S2
Supplementary Table S2. List of DEGs for heatmap
	Drought_Sens	Drought_Tol	Salt_Sens	Salt_Tol	Cols_Sens	Cols_Tol	Heat_Sens	Heat_Tol
Os.1005.1.S1_at	-0.631556	-0.480858	-0.0141178	-0.157525	-1.36884	-1.3737	-0.55501	-0.608186
Os.11665.1.S1_at	-0.141665	-0.215923	-0.598139	-0.435278	-0.201177	-1.50886	-0.125307	0.807179
Os.12032.1.S1_at	0.355804	0.19077	0.120247	0.440459	1.66489	1.53879	-0.377772	-0.680162
Os.13595.1.S1_at	1.15966	-0.0626134	-0.0537394	0.549109	-0.237245	-0.180241	-0.366081	-0.0623841
Os.13595.2.S1_x_at	1.04838	-0.356128	0.139588	0.539887	-0.398992	0.049272	-0.556131	0.240361
Os.13736.1.S1_at	0.012199	0.14409	-0.0270927	-0.293701	-0.518867	-1.36043	-0.191367	0.220436
Os.15874.1.A1_at	0.381529	0.326898	-0.0549741	-0.0889076	1.9326	1.71847	-0.0943957	-0.184676
Os.23416.2.S1_at	1.00917	0.437055	0.00679358	0.0759178	0.523028	0.0849735	0.227145	0.180631
Os.27039.1.S1_at	1.1415	0.533573	0.113697	-0.0415614	-0.0440159	-0.415857	-0.697504	-0.261404
Os.27355.1.A1_at	-0.0328651	-0.372807	0.371218	0.249801	0.427624	1.01471	0.0793467	0.722291
Os.28441.1.S1_at	0.647486	0.851141	0.0132523	-0.0773811	1.05158	0.953476	-0.0818174	-0.0253521
Os.30657.1.S1_at	0.00120105	-0.0757623	-0.060755	-0.275304	1.31704	0.971616	1.27486	-0.252804
Os.31521.1.S1_at	-0.193922	-0.0722192	-0.0912528	-0.101687	1.28161	1.47711	-0.155441	-0.117216
Os.3340.1.S1_a_at	-0.337533	-0.254668	-0.151235	0.446996	-0.713177	-1.07409	-0.191474	0.905978
Os.35335.1.A1_s_at	-0.541634	0.143009	-0.906125	-0.720173	-0.175638	0.0661475	0.903872	2.38398
Os.42941.1.S1_s_at	-0.453774	-0.237378	0.229067	-0.0900679	-0.74566	-0.255607	1.16494	1.24061
Os.49514.1.S1_at	1.01575	0.988416	0.385919	0.477952	-0.178446	0.0708492	-0.275374	-0.0682737
Os.49795.1.S1_at	-0.13457	-0.984231	-0.0931218	-0.0817389	-0.166573	-1.0978	-0.104652	0.0541224
Os.50004.1.S1_x_at	-0.23062	-0.574076	0.193969	-0.0610882	-0.237483	0.34131	-1.02909	-0.0137291
Os.50004.2.S1_at	-0.665259	-0.35457	-0.41002	-0.158623	-0.470565	0.261725	-1.02266	-0.364948
Os.5186.1.S1_at	-0.234498	-0.255067	0.17282	0.0659021	0.660013	1.19304	-0.423157	-0.636806
Os.55174.1.S1_at	-0.740948	-0.333375	-0.12621	0.118746	-0.0777539	-0.34744	1.20465	1.11145
Os.56273.1.S1_at	0.542332	0.317871	0.139776	0.174554	0.790587	1.05677	-0.562103	-0.844516
Os.9354.2.S1_at	0.515827	0.556971	-0.133572	-0.0606849	0.744372	1.04834	0.424407	0.00839075
Os.9865.1.S1_at	-0.963448	-1.41239	-0.832905	-0.700011	-0.891833	-0.79667	0.394213	0.390428
Os.9865.2.S1_x_at	-0.859102	-1.52384	-0.34908	-0.643994	-0.800325	-0.497043	0.396787	0.832903
OsAffx.16151.1.S1_at	-0.489444	-0.239815	-0.227139	-0.256136	-1.22116	-0.713599	-0.917279	-0.76302
OsAffx.24166.1.S1_at	-0.19617	-0.00670599	-0.16473	-0.18878	1.35808	0.883567	-0.104709	0.036401
OsAffx.24336.1.S1_at	0.534792	1.10382	-0.418026	0.176097	0.270088	-1.06904	-0.214206	0.445738
OsAffx.24336.1.S1_x_at	0.606488	1.16866	0.217184	0.180554	0.282125	-0.385174	-0.173015	0.29351
